# Supplementary material for: Prediction of severe adverse events, modes of action and drug treatments for COVID-19’s complications
Source: Sci Rep. 2021 Oct 21;11:20864. doi: 10.1038/s41598-021-00368-6 (PMC8531388; doi:10.1038/s41598-021-00368-6)
Supplement: Supplementary file 1 — Supplementary Information 1. [file 41598_2021_368_MOESM1_ESM.xlsx]

## Sheet: Table-S1
Clinical manifestation	Comorbidities	Comorbidity enriched MOA proteins	Pathways | Top pathways	CoMOAdrug drugs	CoVLS drugs
Neurologic	aseptic meningitis toxic encephalopathy Stiff-Person syndrome Bell's palsy relapsing-remitting multiple sclerosis encephalitis facial paralysis central nervous system lymphoma adrenoleukodystrophy chronic fatigue syndrome visual epilepsy inclusion body myositis myositis neuromuscular disease obsolete infantile epileptic encephalopathy meningitis Guillain-Barre syndrome survival motor neuron spina…	C5orf52 L3HYPDH DNPEP SV2A RNPEP SV2B GATM ACYP1 FBXO31 PARS2 ACYP2 LANCL3 NHP2 CCL8 TXNDC12 ATXN3 RPL19 SEC31A GSTT1 GSTT2	Glutathione conjugation | Metabolism Truncations of AMER1 destabilize the destruction complex | Disease APC truncation mutants have impaired AXIN binding | Disease AXIN missense mutants destabilize the destruction complex | Disease Signaling by APC mutants | Disease Signaling by GSK3beta mutants | Disease Signaling by AMER1 mutants | Disease Signaling by AXIN mutants | Disease Activation of kaina…	Pomalidomide Tetrahydrofolic acid Vindesine Ifosfamide Cabazitaxel Prednisolone*$ Everolimus* Regorafenib Prasterone* Idarubicin Cyclophosphamide Gonadorelin Paclitaxel* Azacitidine Valaciclovir Lactulose* Codeine* Epirubicin Vincristine Drostanolone	Gadobutrol Amphetamine* Pipobroman Felbamate Nateglinide Ipratropium bromide Cilastatin Butabarbital Phenindione Gadoteridol Peramivir Seratrodast Hexylresorcinol Butalbital Mephentermine Piracetam* Pantethine Trihexyphenidyl* Levomethadyl Acetate Digoxin
Respiratory	severe acute respiratory syndrome viral pneumonia pleural disease lymphangioleiomyomatosis idiopathic pulmonary fibrosis adult respiratory distress syndrome pleuropneumonia interstitial lung disease bronchial disease silicosis avian influenza mediastinitis sphenoid sinusitis chronic sphenoidal sinusitis chronic maxillary sinusitis frontal sinusitis chronic frontal sinusitis diaphragm disease pneu…	MYH8 MYH2 MYO19 MYO1H MYO7A MYO1B MYO5A MYO5B MYO5C MYO6 MYO16 TOP2A MYH13 MYH15 MYH9 MYO1C MYH14 MYO1D CEP112 GOLGA8R	Leishmania phagocytosis | Disease Parasite infection | Disease FCGR3A-mediated phagocytosis | Disease Regulation of actin dynamics for phagocytic cup formation | Immune system Sensory processing of sound by outer hair cells of the cochlea | Sensory perception RHO GTPases activate CIT | Signal transduction RHO GTPases Activate ROCKs | Signal transduction Sema4D induced cell migration and growth-co…	Prednisolone*$ Tetrahydrofolic acid Cabazitaxel Ifosfamide Vindesine Pomalidomide Amoxicillin*$ Acarbose Prednisone*$ Regorafenib Everolimus* Hydrocortisone*$ Paclitaxel* Idarubicin Cyclophosphamide Gonadorelin Lactulose Vincristine Pefloxacin Prasterone	Delafloxacin* Gatifloxacin Moxifloxacin*$ Perampanel Lomefloxacin Enoxacin Abemaciclib Pefloxacin Technetium Tc-99m pyrophosphate Sparfloxacin Liothyronine* Flibanserin Levofloxacin*$ Diatrizoate Propylthiouracil Rucaparib Ciprofloxacin* Gemifloxacin Amrubicin Calcium Phosphate
Hematologic	uveal cancer Fanconi anemia hemoglobinopathy primary immunodeficiency disease hematopoietic system disease paroxysmal nocturnal hemoglobinuria Diamond-Blackfan anemia bone marrow disease severe combined immunodeficiency MHC class II deficiency aplastic anemia thrombocytopenia myelofibrosis thalassemia anemia hemophagocytic lymphohistiocytosis hemoglobin C disease common variable immunodeficiency …	GMPR ASMTL METTL21B NTPCR AK4 AK2 OAS2 TUT1 RRM1 RAB35 HENMT1 METTL21A POLE2 POLE4 AK6 TREX1 TOP3B CMPK1 IDNK USB1	RAB geranylgeranylation | Metabolism of proteins	Vindesine Pomalidomide* Ifosfamide* Tetrahydrofolic acid Cabazitaxel* Gonadorelin Azacitidine* Lactulose Prednisolone*$ Epirubicin* Idarubicin* Cyclophosphamide* Valaciclovir Everolimus* Vincristine* Fludarabine* Regorafenib* Vidarabine Prasterone Samarium (153Sm) lexidronam	Emtricitabine$ Lamivudine* Tetrahydrofolic acid Vindesine Decitabine*$ Cidofovir Capecitabine* Adefovir Dipivoxil Tenofovir$ disoproxil Famciclovir Azacitidine* Entecavir Sofosbuvir*$ Aciclovir* Gemcitabine* Vidarabine Abacavir Ganciclovir* Ticagrelor*$ Mipomersen
Endocrine	ovarian disease lysosomal storage disease hyperuricemia thyroid gland disease hypobetalipoproteinemia amyloidosis hematologic cancer Chediak-Higashi syndrome Sandhoff disease Tay-Sachs disease GM1 gangliosidosis adrenoleukodystrophy lipomatosis metachromatic leukodystrophy Wolman disease gangliosidosis Krabbe disease bilirubin metabolic disorder mucopolysaccharidosis III peroxisomal disease disea…	GMPR NTPCR AK4 AK2 RAB35 AK6 IDNK AK7 GUF1 URGCP EFTUD2 IFI44 GNL1 ARL13B GNL3 SMG9 ARL5A GIMAP8 IRGM ARL17B	RAB geranylgeranylation | Metabolism of proteins	Vindesine Pomalidomide Ifosfamide Tetrahydrofolic acid Cabazitaxel Gonadorelin* Lactulose* Azacitidine* Idarubicin Epirubicin Cyclophosphamide* Vincristine Prednisolone*$ Valaciclovir Everolimus* Prasterone Regorafenib* Vidarabine Fludarabine* Vinorelbine	Emtricitabine$ Lamivudine Tenofovir$ disoproxil Adefovir Dipivoxil Cidofovir Capecitabine* Decitabine$ Famciclovir Azacitidine* Sofosbuvir$ Tetrahydrofolic acid Vindesine Vidarabine Citric Acid Aciclovir Entecavir Abacavir Gemcitabine* Ticagrelor*$ Mipomersen
Ocular symptoms	neuroretinitis retinitis retinal artery occlusion anterior uveitis scleritis pars planitis keratitis panuveitis posterior uveitis intermediate uveitis external ear disease acute transudative otitis media chronic tubotympanic suppurative otitis media chronic atticoantral disease chronic purulent otitis media acute serous otitis media serous glue ear non-suppurative otitis media	MYH8 MYO7A MYO1H MYO5A MYO19 MYO5C MYO6 MYO5B MYO1B MYH2 MYO16 TOP2A MYO1C MYH13 MYH9 MYH15 MYH14 MYO1D NR3C2 NR4A3	Nuclear Receptor transcription pathway | Gene expression (Transcription) Nuclear signaling by ERBB4 | Signal transduction Noncanonical activation of NOTCH3 | Signal transduction NOTCH4 Activation and Transmission of Signal to the Nucleus | Signal transduction Regulated proteolysis of p75NTR | Signal transduction Reduction of cytosolic Ca++ levels | Hemostasis Sodium/Calcium exchangers | Transport…	Prednisolone*$ Tetrahydrofolic acid Cabazitaxel Vindesine Ifosfamide* Pomalidomide Diflorasone Everolimus* Gonadorelin Idarubicin Prednisone*$ Cyclophosphamide* Paclitaxel* Lactulose Regorafenib* Vincristine* Prasterone Pravastatin* Hydrocortisone*$ Trifluridine	Diflorasone Delafloxacin Betamethasone* Besifloxacin* Gatifloxacin* Moxifloxacin*$ Perampanel Clocortolone Clobetasone Deflazacort Ulobetasol Lomefloxacin Enoxacin Fluticasone* furoate Mometasone*$ Alclometasone Triamcinolone* Desoximetasone Fluorometholone* Prednisolone*$
Renal acute kidney failure injury	perineurioma Fanconi syndrome prostate disease bacterial vaginosis vasculogenic impotence oligospermia chronic kidney disease kidney cortex necrosis acute kidney tubular necrosis renal artery obstruction gliomatosis cerebri	RETSAT RDH14 RDH12 DHRS7 KCNA10 RDH13 FAM84B HRASLS5 RARRES1 RARRES3 RDH8 SLC8A3 NR4A3 ELOVL7 RDH11 ELOVL1 HRASLS2 ASMTL PLEKHG4 PLA2G16	RAB geranylgeranylation | Metabolism of proteins	Pomalidomide* Vindesine Ifosfamide* Tetrahydrofolic acid Cabazitaxel* Everolimus* Regorafenib* Prednisolone*$ Idarubicin Cyclophosphamide* Prasterone Pravastatin* Paclitaxel* Codeine Gonadorelin Vincristine* Pyrazinamide Lactulose* Azacitidine* Valaciclovir	Citric* Acid Emtricitabine*$ Vindesine Norelgestromin Lamivudine* Calcidiol* Decitabine*$ Cidofovir* Levonorgestrel Capecitabine* Famciclovir Glimepiride* Azacitidine* Adefovir Dipivoxil Tenofovir*$ disoproxil Drostanolone Entecavir* Sofosbuvir*$ Aciclovir Vincristine*
Cardiovascular/arrhythmia	coronary stenosis brain infarction lymphatic system disease middle cerebral artery infarction atrioventricular block Wolff-Parkinson-White syndrome brain stem infarction coronary thrombosis intracranial arteriosclerosis pulmonary embolism and infarction intracranial thrombosis	GMPR ASMTL METTL21B TUBE1 NTPCR METTL21A AK4 AK2 TUBD1 TUT1 OAS2 RRM1 SEPT10 METTL13 RAB35 HENMT1 NDUFAF5 IDNK AK6 TFB1M	RAB geranylgeranylation | Metabolism of proteins Protein methylation | Metabolism of proteins	Pomalidomide Vindesine Ifosfamide Tetrahydrofolic acid Cabazitaxel Everolimus* Gonadorelin Azacitidine Lactulose Idarubicin Cyclophosphamide* Prednisolone*$ Epirubicin Valaciclovir Vincristine Fludarabine* Prasterone Regorafenib Vidarabine Samarium (153Sm) lexidronam	Emtricitabine*$ Lamivudine* Vindesine Decitabine$ Cidofovir Capecitabine Adefovir Dipivoxil Tenofovir$ disoproxil Famciclovir Azacitidine Abacavir* Entecavir Sofosbuvir$ Aciclovir Gemcitabine Ganciclovir Ticagrelor*$ Vidarabine Vincristine Mipomersen
Sepsis	hepatitis A hepatitis E hantavirus pulmonary syndrome genital herpes hepatitis D respiratory syncytial virus infectious disease X-linked hyper IgM syndrome hepatitis B	ASMTL TUBE1 TUBD1 METTL21B GMPR NTPCR RRM1 TUT1 OAS2 AK4 AK2 METTL21A POLE2 POLE4 USB1 TREX1 TOP3B CMPK1 RAB35 AK6	RAB geranylgeranylation | Metabolism of proteins	Vindesine Pomalidomide Ifosfamide Tetrahydrofolic acid Cabazitaxel Lactulose* Gonadorelin Epirubicin Azacitidine Idarubicin Cyclophosphamide Vincristine Valaciclovir Regorafenib Vidarabine Fludarabine Prednisolone*$ Everolimus* Vinorelbine Paclitaxel	Emtricitabine*$ Lamivudine* Vindesine Cidofovir* Decitabine$ Capecitabine Adefovir Dipivoxil Tenofovir*$ disoproxil Famciclovir Azacitidine Entecavir* Sofosbuvir$ Aciclovir Vidarabine Gemcitabine Ganciclovir* Mipomersen Tenofovir$ alafenamide Penciclovir Zidovudine*
Hepatocellular injury/Acute hepatitis/Liver failure	biliary tract disease exocrine pancreatic insufficiency cholestasis pancreas disease gastrointestinal system disease liver cirrhosis intrahepatic cholestasis	ASMTL DGUOK TUBE1 NDUFA10 TK2 TUBD1 TAF6 OAS2 TUT1 RRM1 METTL21B CMPK1 METTL21A TOP3B TREX1 NTPCR METTL17 USB1 AK4 AK2	RAB geranylgeranylation | Metabolism of proteins	Cabazitaxel Lactulose Ifosfamide Vindesine Gonadorelin Paclitaxel Idarubicin Tetrahydrofolic acid Vincristine Cyclophosphamide Vinorelbine Erlotinib Pomalidomide Prasterone Triptorelin Cisplatin Tibolone Betazole Docetaxel Mitoxantrone	Emtricitabine$ Lamivudine Vindesine Cidofovir Decitabine$ Famciclovir Capecitabine Entecavir Azacitidine Tenofovir$ disoproxil Adefovir Dipivoxil Doxofylline Sofosbuvir$ Aciclovir Zidovudine Penciclovir Caffeine Tegafur Gemcitabine Tenofovir$ alafenamide
Cerebral ischemia/infarction	brain infarction lymphatic system disease middle cerebral artery infarction brain stem infarction intracranial arteriosclerosis intracranial thrombosis	RPS19 POLR3F TCOF1 PCSK5 CUTA PXDNL SQLE	Activation of gene expression by SREBF (SREBP) | Metabolism Expression and Processing of Neurotrophins | Signal transduction NGF processing | Signal transduction Regulation of cholesterol biosynthesis by SREBP (SREBF) | Metabolism RNA Polymerase III Chain Elongation | Gene expression (Transcription) RNA Polymerase III Transcription Termination | Gene expression (Transcription)	Pomalidomide Ifosfamide Everolimus Cabazitaxel Vindesine Prednisolone$ Tetrahydrofolic acid Pravastatin Prasterone Cyclophosphamide Regorafenib Estriol Methylscopolamine bromide Medrogestone Oxytetracycline Gonadorelin Paclitaxel Trandolapril Idarubicin Gallium citrate Ga 67	Phenyl salicylate Emtricitabine$ Selexipag Lamivudine Decitabine$ Cidofovir Famciclovir Vindesine Capecitabine Tenofovir$ disoproxil Azacitidine Adefovir Dipivoxil Entecavir Sofosbuvir$ Tenofovir$ alafenamide Doxofylline Zidovudine Aciclovir Amphetamine Penciclovir
Gastrointestinal symptoms	exanthem hemoglobinuria chronic fatigue syndrome papilloma pulmonary coin lesion	ASMTL TUBE1 DGUOK METTL21B TUBD1 NTPCR RRM1 TUT1 OAS2 CMPK1 TK2 NDUFA10 AK4 AK2 METTL21A TOP3B TREX1 GMPR RAB35 NDUFAF5	RAB geranylgeranylation | Metabolism of proteins Kinesins | Hemostasis	Tetrahydrofolic acid Cabazitaxel Vindesine Pomalidomide Ifosfamide Regorafenib* Idarubicin Everolimus* Gonadorelin Lactulose* Paclitaxel* Cyclophosphamide* Vincristine Epirubicin* Prednisolone*$ Prasterone Erlotinib* Pyrazinamide Valaciclovir Azacitidine	Emtricitabine$ Vindesine Lamivudine* Cidofovir Decitabine*$ Famciclovir Entecavir* Capecitabine* Azacitidine Tenofovir*$ disoproxil Adefovir Dipivoxil Sofosbuvir*$ Aciclovir Penciclovir Doxofylline Tenofovir$ alafenamide Vincristine Ganciclovir* Zidovudine* Vidarabine
Bacteremia	exanthem hemoglobinuria chronic fatigue syndrome papilloma pulmonary coin lesion	ASMTL TUBE1 DGUOK METTL21B TUBD1 NTPCR RRM1 TUT1 OAS2 CMPK1 TK2 NDUFA10 AK4 AK2 METTL21A TOP3B TREX1 GMPR RAB35 NDUFAF5	RAB geranylgeranylation | Metabolism of proteins Kinesins | Hemostasis	Tetrahydrofolic acid Cabazitaxel Vindesine Pomalidomide Ifosfamide Regorafenib Idarubicin Everolimus Gonadorelin Lactulose Paclitaxel Cyclophosphamide Vincristine Epirubicin Prednisolone$ Prasterone Erlotinib Pyrazinamide Valaciclovir Azacitidine	Emtricitabine$ Vindesine Lamivudine Cidofovir Decitabine$ Famciclovir Entecavir Capecitabine Azacitidine Tenofovir$ disoproxil Adefovir Dipivoxil Sofosbuvir$ Aciclovir Penciclovir Doxofylline Tenofovir$ alafenamide Vincristine Ganciclovir Zidovudine Vidarabine
Dermatologic complications/pressure ulcer	diffuse scleroderma phototoxic dermatitis rosacea	COX7A2L COX7A1 COX7A2 CELA2B ELOVL7 ELOVL1 CDC45 SLC8A3 ELOVL4 OSBPL8 KCNA10 OSBPL5 NR4A3 APH1B SLC8A1 RBP7 RBP5 GRP PMP2 SQRDL	Folding of actin by CCT/TriC | Metabolism of proteins Kinesins | Hemostasis	Pomalidomide Vindesine Ifosfamide Prasterone Tetrahydrofolic acid Cabazitaxel Azacitidine Vitamin A Prednisolone$ Lactulose Gonadorelin Epirubicin Idarubicin Cyclophosphamide Everolimus Valaciclovir Fludarabine Vidarabine Ursodeoxycholic acid Vincristine	Diflorasone Betamethasone Clobetasone Clocortolone Drostanolone Ulobetasol Mometasone*$ Levonorgestrel Deflazacort Alclometasone Carboplatin Prednisolone$ Alitretinoin Triamcinolone Fluorometholone Desoximetasone Fluticasone furoate Glycine$ Exemestane Norelgestromin
Respiratory failure	respiratory system disease	MYH8 MYH2 MYO19 MYO6 MYO7A MYO5B MYO1H MYO5A MYO5C MYO1B MYO16 TOP2A MYH15 MYH13 MYH9 MYO1C MYH14 MYO1D ELMO1 C9orf117	Leishmania phagocytosis | Disease Parasite infection | Disease FCGR3A-mediated phagocytosis | Disease Regulation of actin dynamics for phagocytic cup formation | Immune system RHO GTPases activate CIT | Signal transduction RHO GTPases Activate ROCKs | Signal transduction Sema4D induced cell migration and growth-cone collapse | Developmental biology Sensory processing of sound by outer hair cells …	Acarbose Amoxicillin$ Prednisolone*$ Pefloxacin Prednisone*$ Hydrocortisone$ Tetrahydrofolic acid Cabazitaxel Cefradine Enoxacin Ceftizoxime Cefpodoxime Lomefloxacin Estriol Oritavancin Cefmenoxime Cloxacillin Isoflurane*$ Magnesium carbonate Lincomycin	Delafloxacin Gatifloxacin Moxifloxacin$ Perampanel Lomefloxacin Enoxacin Abemaciclib Pefloxacin Technetium Tc-99m pyrophosphate Sparfloxacin Liothyronine Propylthiouracil Flibanserin Diatrizoate Levofloxacin$ Rucaparib Ciprofloxacin Gemifloxacin Amrubicin Calcium Phosphate
Pulmonary embolism	pulmonary embolism and infarction	C5orf52 L3HYPDH DNPEP ACYP1 FBXO31 ACYP2 PARS2 LANCL3 TXNDC12 CCL8 ATXN3 GSTT2 GGT6 GSTT1 MBLAC1 PLGLB2 GLRX2 DCAF6 C5orf63 WDR47	Glutathione conjugation | Metabolism G beta:gamma signalling through BTK | Signal transduction G beta:gamma signalling through CDC42 | Signal transduction G beta:gamma signalling through PLC beta | Signal transduction Prostacyclin signalling through prostacyclin receptor | Hemostasis Presynaptic function of Kainate receptors | Neuronal system ADP signalling through P2Y purinoceptor 12 | Hemostasi…		Gadobutrol Amphetamine Nateglinide Felbamate Ipratropium bromide Phenindione Hexylresorcinol Seratrodast Mephentermine Gadoteridol Fluvoxamine$ Pantethine Piracetam Levomethadyl Acetate Digoxin Trihexyphenidyl Cilastatin Nabilone Peramivir Ethinyl* Estradiol
Pneumothorax	spontaneous tension pneumothorax	MYH8 MYH2 MYO19 MYO6 MYO7A MYO5B MYO1H MYO5A MYO5C MYO1B MYO16 TOP2A MYH15 MYH13 MYH9 MYO1C MYH14 MYO1D ELMO1 C9orf117	Leishmania phagocytosis | Disease Parasite infection | Disease FCGR3A-mediated phagocytosis | Disease Regulation of actin dynamics for phagocytic cup formation | Immune system RHO GTPases activate CIT | Signal transduction RHO GTPases Activate ROCKs | Signal transduction Sema4D induced cell migration and growth-cone collapse | Developmental biology Sensory processing of sound by outer hair cells …	Acarbose Amoxicillin$ Prednisolone$ Pefloxacin Prednisone$ Hydrocortisone$ Tetrahydrofolic acid Cabazitaxel Cefradine Enoxacin Ceftizoxime Cefpodoxime Lomefloxacin Estriol Oritavancin Cefmenoxime Cloxacillin Isoflurane$ Magnesium carbonate Lincomycin	Delafloxacin Gatifloxacin Moxifloxacin$ Perampanel Lomefloxacin Enoxacin Abemaciclib Pefloxacin Technetium Tc-99m pyrophosphate Sparfloxacin Liothyronine Propylthiouracil Flibanserin Diatrizoate Levofloxacin$ Rucaparib Ciprofloxacin Gemifloxacin Amrubicin Calcium Phosphate
Pneuomonia	pleuropneumonia	SLC8A3 KCNA10 NR4A3 ELOVL7 ELOVL1 NR3C2 ELOVL4 APH1A COX7A1 COX7A2 COX7A2L TSPAN13 NUP107 GRP ITGB7 ITGB5 OSBPL8 OSBPL5 LXN RARRES1	Nuclear Receptor transcription pathway | Gene expression (Transcription) Signaling by Retinoic Acid | Signal transduction RUNX1 regulates expression of components of tight junctions | Gene expression (Transcription) PP2A-mediated dephosphorylation of key metabolic factors | Metabolism Acyl chain remodelling of PE | Metabolism E2F mediated regulation of DNA replication | Cell cycle RUNX3 Regulates…	Prednisolone*$ Prednisone*$ Fludrocortisone* Hydrocortisone*$ Ifosfamide Oxytetracycline Prasterone Pravastatin* Flunisolide* Everolimus* Aminosalicylic Acid Pamidronate Mepivacaine Amoxicillin*$ Tolfenamic Acid Isoflurane$ Propofol*$ Pomalidomide* Alendronic acid Hydroxocobalamin	Betamethasone* Norelgestromin Mometasone$ Triamcinolone Gestrinone Exemestane Fluorometholone Gestodene Prednisolone*$ Medrogestone Carboplatin* Levonorgestrel Dienogest Fludrocortisone* Norgestimate Fluoxymesterone Calcidiol Spironolactone$ Tixocortol Fluticasone furoate
DIC	purpura fulminans	RPS19 TCOF1 POLR3F DDRGK1 YARS2 PXDNL PTH2 TMEM64 FARS2 PCSK5 ABHD1 PTGS1 BCL2L1 KCNK3 KCNK9 LRRC47	TWIK-releated acid-sensitive K+ channel (TASK) | Neuronal system BH3-only proteins associate with and inactivate anti-apoptotic BCL-2 members | Programmed cell death Tandem pore domain potassium channels | Neuronal system Phase 4 - resting membrane potential | Muscle contraction STAT5 activation downstream of FLT3 ITD mutants | Disease Signaling by FLT3 ITD and TKD mutants | Disease FLT3 signalin…	Prednisolone$ Estriol Mepivacaine Flunisolide Barium sulfate Isoflurane$ Codeine Fluocinonide Orphenadrine Medrogestone Sevoflurane$ Lurasidone Fluorometholone Enflurane Alimemazine Triflupromazine Promazine$ Meticillin Acarbose Paliperidone	Isocarboxazid Triflusal Calcium Phosphate Sodium phosphate Phenyl salicylate Diflunisal Tiaprofenic acid Salsalate Stanozolol Phenelzine Olsalazine Pargyline Acenocoumarol Liothyronine Salicylamide Aminosalicylic Acid Acetylsalicylic$ acid Lumiracoxib Rasagiline Amphetamine
Asthma exacerbation	cough variant asthma	MYH8 MYH2 MYO19 MYO6 MYO7A MYO5B MYO1H MYO5A MYO5C MYO1B MYO16 TOP2A MYH15 MYH13 MYH9 MYO1C MYH14 MYO1D ELMO1 C9orf117	Leishmania phagocytosis | Disease Parasite infection | Disease FCGR3A-mediated phagocytosis | Disease Regulation of actin dynamics for phagocytic cup formation | Immune system RHO GTPases activate CIT | Signal transduction RHO GTPases Activate ROCKs | Signal transduction Sema4D induced cell migration and growth-cone collapse | Developmental biology Sensory processing of sound by outer hair cells …	Acarbose Amoxicillin$ Prednisolone*$ Pefloxacin Prednisone*$ Hydrocortisone*$ Tetrahydrofolic acid Cabazitaxel Cefradine Enoxacin Ceftizoxime Cefpodoxime Lomefloxacin Estriol Oritavancin Cefmenoxime Cloxacillin Isoflurane$ Magnesium carbonate Lincomycin	Delafloxacin Gatifloxacin Moxifloxacin*$ Perampanel Lomefloxacin Enoxacin Abemaciclib Pefloxacin Technetium Tc-99m pyrophosphate Sparfloxacin Liothyronine Propylthiouracil Flibanserin Diatrizoate Levofloxacin$ Rucaparib Ciprofloxacin Gemifloxacin Amrubicin Calcium Phosphate
Acute myocardial infarction	coronary thrombosis	ATP5D GLRA1 GRIA4 TLE1 RPS19 PACRGL GRID1 MKL1 CLSTN3 PHTF2 PPP3R2 FKBP5 DCAF4L2 FAM8A1	MECP2 regulates neuronal receptors and channels | Gene expression (Transcription) Activation of AMPA receptors | Neuronal system Transcriptional Regulation by MECP2 | Gene expression (Transcription) Repression of WNT target genes | Signal transduction	Acarbose Clarithromycin$ Everolimus* Codeine Methylscopolamine bromide Ifosfamide Flunisolide Lenalidomide$ Cefprozil Ampicillin Lomefloxacin Mepivacaine Lansoprazole Amoxicillin$ Cefradine Caffeine* Kanamycin Cefotiam Troleandomycin Pefloxacin	Halothane Methoxyflurane* Digoxin Sevoflurane*$ Desflurane Temsirolimus Sirolimus*$ Enflurane Everolimus* Isoflurane$ Spiramycin Josamycin Methylscopolamine bromide Carbachol Telithromycin Triflusal Netilmicin Bethanechol Fluocinonide Acarbose
ARDS	adult respiratory distress syndrome	RETSAT KCNA10 SLC8A3 RDH14 RDH12 RARRES1 OSBPL8 NR4A3 DHRS7 OSBPL5 HRASLS5 ELOVL7 LXN ELOVL1 COX7A2L COX7A1 COX7A2 RDH8 ASMTL ELOVL4	RAB geranylgeranylation | Metabolism of proteins Nuclear Receptor transcription pathway | Gene expression (Transcription)	Tetrahydrofolic acid Vindesine Ifosfamide Cabazitaxel Pomalidomide Prednisolone*$ Regorafenib Idarubicin Codeine Cyclophosphamide Paclitaxel Everolimus Gonadorelin Lactulose Prasterone Epirubicin Vincristine Pravastatin Pyrazinamide Prednisone$	Betamethasone* Levonorgestrel Prednisolone*$ Norelgestromin Mometasone$ Deflazacort Exemestane Triamcinolone Calcidiol Gestodene Fluorometholone Gestrinone Carboplatin Fluticasone furoate Emtricitabine$ Dienogest Tixocortol Ergocalciferol Medrogestone Fluoxymesterone

## Sheet: Table-S2
Clinical manifestation	Comorbidities	Comorbidity enriched MOA proteins	Pathways | Top pathways	CoMOAdrug drugs	CoVLS drugs
Neurologic	congenital myasthenic syndrome myotonia congenita facial neuralgia Charcot-Marie-Tooth disease type 2 idiopathic peripheral autonomic neuropathy multiple system atrophy autonomic nervous system disease Lambert-Eaton myasthenic syndrome peripheral nervous system disease movement disease focal hand dystonia complex regional pain syndrome femoral neuropathy lingual-facial-buccal dyskinesia Riley-Day…	C5orf52 L3HYPDH SV2A DNPEP RNPEP SV2B GATM ACYP1 FBXO31 ACYP2 LANCL3 CCL8 TXNDC12 SV2C PARS2 ATXN3 OR2A1 SEC31A GSTT2 GGT6	Glutathione conjugation | Metabolism Na+/Cl- dependent neurotransmitter transporters | Transport of small molecules G-protein activation | Signal transduction G beta:gamma signalling through BTK | Signal transduction G beta:gamma signalling through CDC42 | Signal transduction G beta:gamma signalling through PLC beta | Signal transduction Prostacyclin signalling through prostacyclin receptor | Hem…	Codeine* Paliperidone* Prasterone* Trihexyphenidyl* Prednisolone*$ Naltrexone*$ Temazepam* Methylscopolamine bromide Orphenadrine* Pravastatin Medrogestone Drostanolone Estriol Mepivacaine* Alprazolam* Tetrahydrofolic acid Imipramine* Pomalidomide Flurazepam* Triazolam*	Amphetamine* Mephentermine Modafinil* Ipratropium bromide Trihexyphenidyl* Levomethadyl Acetate Imipramine* Methadone* Drostanolone Gadobutrol Naltrexone*$ Tiagabine Pseudoephedrine* Pipobroman Fluvoxamine*$ Felbamate Levonorgestrel* Nateglinide Methyldopa* Butabarbital
Cardiovascular/Arrhythmia	carotid stenosis brain ischemia renal artery disease acute anterolateral myocardial infarction acute inferolateral myocardial infarction acute inferoposterior infarction subendocardial infarction acute myocardial infarction strictly posterior acute myocardial infarction arrhythmogenic right ventricular cardiomyopathy myocardial stunning arteriosclerosis obliterans left bundle branch hemiblock mit…	APLNR ADRB3 PTGDR2 OR52B4 F2RL2 GPR25 ADRB2 TACR2 OR5M1 GALR1 CXCR6 XCR1 SUCNR1 OR13A1 TAAR6 OR5M10 OR52N2 BRS3 GPR149 KISS1R	Class A/1 (Rhodopsin-like receptors) | Signal transduction GPCR ligand binding | Signal transduction Peptide ligand-binding receptors | Signal transduction GPCR downstream signalling | Signal transduction Signaling by GPCR | Signal transduction ADORA2B mediated anti-inflammatory cytokines production | Disease Amine ligand-binding receptors | Signal transduction G alpha (s) signalling events | Sig…	Codeine* Trandolapril* Acarbose* Prasterone Ramipril*$ Prednisolone*$ Enalapril* Pravastatin* Betaxolol Paliperidone Reserpine* Caffeine* Nimodipine Pindolol Estriol Olmesartan* Medrogestone Temazepam Trihexyphenidyl Orphenadrine	Modafinil Mephentermine Salbutamol* Imipramine* Amphetamine* Orciprenaline Tolazoline Pinaverium Betaxolol Epirubicin Naltrexone*$ Timolol Trihexyphenidyl Drostanolone Pseudoephedrine Levonorgestrel Oxprenolol Nimodipine Citalopram* Tiagabine
Endocrine	obsolete Cushing's syndrome nodular goiter hyperinsulinemic hypoglycemia alpha 1-antitrypsin deficiency hyperthyroidism adrenal gland hyperfunction Addison's disease premature menopause premature ovarian failure phenylketonuria empty sella syndrome diabetic polyneuropathy familial hyperlipidemia diabetes mellitus non-renal secondary hyperparathyroidism diabetic neuropathy morbid obesity primary h…	COX7A1 COX7A2L COX7A2 ELOVL7 ELOVL1 SLC8A3 NR4A3 ELOVL4 CELA2B SLC8A1 APH1B KALRN OSBPL5 OSBPL8 LXN GRP RARRES1 KCNA10 TSPAN13 PLEKHG4	Olfactory Signaling Pathway | Signal transduction Nuclear Receptor transcription pathway | Gene expression (Transcription) Sensory Perception | Sensory perception SUMOylation of intracellular receptors | Metabolism of proteins	Prasterone Prednisolone*$ Codeine Gallium citrate Ga 67 Drostanolone Pravastatin* Gonadorelin* Prednisone*$ Ifosfamide Estriol Tetrahydrofolic acid Pomalidomide Vindesine Medrogestone Magnesium carbonate Hydrocortisone*$ Tibolone Cabazitaxel Lactulose* Fludrocortisone*	Betamethasone* Levonorgestrel* Drostanolone Prednisolone*$ Citric Acid Mometasone$ Norelgestromin Carboplatin* Deflazacort Gestodene Calcidiol Triamcinolone* Exemestane Fluorometholone Carboprost Tromethamine Gestrinone Alprostadil Fluticasone furoate Ergocalciferol* Tixocortol
Ocular symptoms	auditory system disease ocular hyperemia amblyopia suppression amblyopia Brown's tendon sheath syndrome internuclear ophthalmoplegia ocular motility disease low tension glaucoma primary open angle glaucoma residual stage of open angle glaucoma borderline glaucoma chronic closed-angle glaucoma primary angle-closure glaucoma residual stage angle-closure glaucoma acute closed-angle glaucoma interval…	NR4A3 NR3C2 KCNA10 NR3C1 OSBPL5 OSBPL8 PGR SLC8A3 TSPAN13 ANXA1 NUP107 ARFGEF2 GRP ELOVL7 SLC8A1 TMEM86B ELOVL1 ARFGEF1 COX7A2L COX7A1	Nuclear Receptor transcription pathway | Gene expression (Transcription) SUMOylation of intracellular receptors | Metabolism of proteins Reduction of cytosolic Ca++ levels | Hemostasis Sodium/Calcium exchangers | Transport of small molecules Noncanonical activation of NOTCH3 | Signal transduction PP2A-mediated dephosphorylation of key metabolic factors | Metabolism Molecules associated with elast…	Prednisolone*$ Framycetin Dicloxacillin Piperacillin$ Prednisone*$ Prasterone Amikacin Hydrocortisone*$ Fludrocortisone Tafluprost* Gentamicin* Pefloxacin Lomefloxacin Codeine Demecarium Kanamycin Travoprost* Amoxicillin*$ Carbachol Viomycin	Diflorasone Betamethasone* Clocortolone Clobetasone Levonorgestrel* Deflazacort Prednisolone*$ Alitretinoin Ulobetasol Mometasone*$ Alclometasone Fluticasone* furoate Triamcinolone* Desoximetasone Fluorometholone* Loteprednol* Carboplatin* Gestodene Norelgestromin Exemestane
Respiratory	upper respiratory tract disease lower respiratory tract disease vasomotor rhinitis allergic asthma intrinsic asthma croup asthma chronic rhinitis status asthmaticus pulmonary emphysema obstructive lung disease rhinitis pulmonary fibrosis adult respiratory distress syndrome nasopharyngitis maple bark strippers' lung cork-handlers' disease mushroom workers' lung malt worker's lung farmer's lung bir…	COX7A1 COX7A2L COX7A2 NR4A3 ELOVL7 ELOVL1 ANXA1 NR3C2 NR3C1 OSBPL8 TSPAN13 OSBPL5 PRLR ITGB6 APH1B ITGB7 ITGB5 OR5AK2 LXN IL22RA2	Nuclear Receptor transcription pathway | Gene expression (Transcription) Olfactory Signaling Pathway | Signal transduction Na+/Cl- dependent neurotransmitter transporters | Transport of small molecules Class A/1 (Rhodopsin-like receptors) | Signal transduction Amine ligand-binding receptors | Signal transduction Peptide ligand-binding receptors | Signal transduction ADORA2B mediated anti-inflamma…	Prednisolone*$ Codeine* Dicloxacillin Piperacillin*$ Caffeine* Pefloxacin Ipratropium* bromide Prasterone Kanamycin Lomefloxacin Amoxicillin*$ Pravastatin Viomycin Ampicillin* Ceftizoxime Temazepam* Cefradine Cefpodoxime Cefmenoxime Fludrocortisone	Betamethasone* Deflazacort Levonorgestrel Citric* Acid Prednisolone*$ Modafinil* Mometasone*$ Fluticasone* furoate Drostanolone Mephentermine Digoxin* Triamcinolone* Fluorometholone Amphetamine Exemestane Salbutamol* Imipramine Calcidiol Norelgestromin Gestodene
Hepatocellular injury/Acute hepatitis/liver failure	biliary dyskinesia acalculous cholecystitis cholecystitis choledocholithiasis acute pancreatitis hepatorenal syndrome postgastrectomy syndrome alcoholic liver cirrhosis liver disease pancreatic steatorrhea strawberry gallbladder postcholecystectomy syndrome hydrops of gallbladder occlusion of gallbladder ascending cholangitis suppurative cholangitis perforation of bile duct coronary artery diseas…	CX3CR1 OR51V1 CMKLR1 CCR5 CCR2 CHRM3 GPR132 GPR32 OR4K5 OR10G7 CHRM5 CCRL2 CHRM1 CCR1 OR51E2 OR2J2 OR10H5 OR4N2 OR10S1 OR5C1	Olfactory Signaling Pathway | Signal transduction APC truncation mutants have impaired AXIN binding | Disease AXIN missense mutants destabilize the destruction complex | Disease Truncations of AMER1 destabilize the destruction complex | Disease Signaling by APC mutants | Disease Signaling by GSK3beta mutants | Disease Signaling by AMER1 mutants | Disease Signaling by AXIN mutants | Disease Signal…	Codeine Prasterone Drostanolone Lactulose Prednisolone$ Gonadorelin Cabazitaxel Paclitaxel Ifosfamide Pravastatin Tibolone Naltrexone$ Tetrahydrofolic acid Erlotinib Docetaxel Methylscopolamine bromide Idarubicin Mepivacaine Estriol Temazepam	Ipratropium bromide Propantheline Trihexyphenidyl Cisatracurium besylate Cevimeline Drostanolone Naltrexone$ Oxyphencyclimine Meclizine Levomethadyl Acetate Amphetamine Methadone Imipramine Metixene Mivacurium Mephentermine Solifenacin Buprenorphine Levonorgestrel Tiotropium
Renal/Acute kidney failure injury	gynecomastia premenstrual tension female reproductive system disease kidney hypertrophy non-congenital cyst of kidney pyeloureteritis cystica impaired renal function disease nephrosclerosis ureterolithiasis enterocele breast fibrocystic disease nephrolithiasis urethral disease endometriosis chronic interstitial cystitis interstitial cystitis	SLC8A3 ELOVL7 NR4A3 KCNA10 ELOVL1 RARRES3 LXN PLEKHG4 HRASLS5 COX7A2L COX7A2 COX7A1 ELOVL4 PLA2G16 FAM84A FAM84B NR0B1 KALRN OSBPL8 OSBPL5	Nuclear Receptor transcription pathway | Gene expression (Transcription) The canonical retinoid cycle in rods (twilight vision) | Signal transduction Acyl chain remodelling of PS | Metabolism Small interfering RNA (siRNA) biogenesis | Gene expression (Transcription)	Dicloxacillin Piperacillin*$ Pefloxacin Lomefloxacin Viomycin Amoxicillin*$ Kanamycin Cefradine Ceftizoxime Cefmenoxime Cefprozil Ampicillin* Cephalexin* Ceftibuten* Cefoperazone Cefpiramide Cefmetazole Cefaclor Cefamandole Cefapirin	Levonorgestrel Citric* Acid Betamethasone Calcidiol* Norelgestromin Drostanolone Prednisolone*$ Ergocalciferol* Glimepiride* Exemestane* Carboplatin* Gestrinone Gestodene Mometasone$ Medrogestone Dienogest Carboprost Tromethamine Methylscopolamine bromide Triamcinolone Alprostadil*
Cerebral ischemia/infarction	carotid stenosis brain ischemia renal artery disease arteriosclerosis obliterans aortic aneurysm abdominal aortic aneurysm intracranial embolism peripheral vascular disease lymphedema thromboangiitis obliterans thoracic aortic aneurysm cerebral arterial disease cerebrovascular disease varicose veins	PTGDR2 APLNR F2RL2 GPR25 CXCR6 XCR1 GALR1 OR12D2 ADRB3 OR52B4 GPR55 SUCNR1 CCR9 BRS3 NPY2R TACR2 ADRB2 OR5M10 GALR3 OR5M1	Class A/1 (Rhodopsin-like receptors) | Signal transduction GPCR ligand binding | Signal transduction Peptide ligand-binding receptors | Signal transduction GPCR downstream signalling | Signal transduction Signaling by GPCR | Signal transduction ADORA2B mediated anti-inflammatory cytokines production | Disease G alpha (s) signalling events | Signal transduction Amine ligand-binding receptors | Sig…	Codeine Acarbose Paliperidone Trandolapril Naltrexone$ Prasterone Ramipril$ Cabazitaxel Mepivacaine Reserpine Pravastatin Lactulose Caffeine Prednisolone$ Enalapril Temazepam Medrogestone Betaxolol Gonadorelin Pindolol	Naltrexone$ Salbutamol Mephentermine Modafinil Imipramine Timolol Orciprenaline Buprenorphine Epirubicin Betaxolol Morphine$ Tolazoline Codeine Amphetamine Trihexyphenidyl Oxprenolol Levallorphan Amitriptyline Bisoprolol Drostanolone
Acute myocardial infarction	acute anterolateral myocardial infarction acute inferolateral myocardial infarction acute inferoposterior infarction subendocardial infarction acute myocardial infarction strictly posterior acute myocardial infarction intermediate coronary syndrome acute myocardial infarction myocardial infarction coronary artery disease coronary artery vasospasm	ADRB3 SLC6A16 SLC6A5 SLC6A20 SLC6A7 SLC6A14 SLC6A9 TACR2 OR5M1 SLC6A15 APLNR OR52B4 SLC6A6 SLC6A13 ADRB2 SLC6A12 OR52N2 YARS2 TAAR9 TAAR6	Class A/1 (Rhodopsin-like receptors) | Signal transduction Amine ligand-binding receptors | Signal transduction GPCR ligand binding | Signal transduction GPCR downstream signalling | Signal transduction Adrenoceptors | Signal transduction Signaling by GPCR | Signal transduction Olfactory Signaling Pathway | Signal transduction Peptide ligand-binding receptors | Signal transduction ADORA2B mediate…	Trandolapril Prednisolone*$ Codeine Paliperidone Ramipril*$ Enalapril Temazepam Pravastatin* Prasterone Trihexyphenidyl Caffeine* Orphenadrine Betaxolol Medrogestone Methylscopolamine bromide Estriol Reserpine Nimodipine Epinephrine* Pindolol	Modafinil Mephentermine Pinaverium Salbutamol Tiagabine Amphetamine Tolazoline Orciprenaline Imipramine* Betaxolol Citalopram* Pseudoephedrine Epirubicin Trihexyphenidyl Timolol Oxprenolol Selegiline Mirabegron Bisoprolol* Naltrexone*$
Hematologic	methemoglobinemia hemorrhagic disease lymphopenia hypersplenism myofascial pain syndrome autoimmune lymphoproliferative syndrome sickle cell anemia platelet storage pool deficiency	COX7A2L COX7A1 COX7A2 SLC8A3 ELOVL7 NR4A3 ELOVL1 ELOVL4 SLC8A1 APH1B OR2A1 GPR4 RARRES1 KALRN CELA2B PTGER1 SF3B1 APH1A SHBG MC1R	Olfactory Signaling Pathway | Signal transduction Nuclear Receptor transcription pathway | Gene expression (Transcription) Class A/1 (Rhodopsin-like receptors) | Signal transduction Sensory Perception | Sensory perception Na+/Cl- dependent neurotransmitter transporters | Transport of small molecules Eicosanoid ligand-binding receptors | Signal transduction Peptide ligand-binding receptors | Signa…	Prasterone Prednisolone*$ Codeine* Drostanolone Pomalidomide* Vindesine Ifosfamide* Cabazitaxel* Pravastatin* Tetrahydrofolic acid Paliperidone Temazepam Gonadorelin Methylscopolamine bromide Orphenadrine Medrogestone Everolimus* Prednisone*$ Estriol* Regorafenib*	Drostanolone Levonorgestrel* Betamethasone Modafinil* Imipramine Naltrexone$ Prednisolone*$ Mephentermine Tolazoline Carboplatin* Carboprost Tromethamine Amphetamine Trihexyphenidyl Alprostadil Mometasone*$ Citalopram Calcidiol Ergocalciferol Testosterone*$ Buprenorphine*
Gastrointestinal symptoms	sexual dysfunction alexia disease chronic fatigue syndrome papilloma hyperglycemia	SLC6A20 SLC6A16 SLC6A7 SLC6A14 SLC6A5 SLC6A15 SLC6A9 SLC6A6 SLC6A13 SLC6A2 SLC6A3 SLC6A12 TMEM64 SLC6A4 SLC6A17 OR2A1 SLC6A1 HCAR2 GPR4 OR4A5	Amine ligand-binding receptors | Signal transduction Class A/1 (Rhodopsin-like receptors) | Signal transduction GPCR ligand binding | Signal transduction Signaling by GPCR | Signal transduction Peptide ligand-binding receptors | Signal transduction GPCR downstream signalling | Signal transduction Adrenoceptors | Signal transduction Na+/Cl- dependent neurotransmitter transporters | Transport of sm…	Tetrahydrofolic acid Cabazitaxel Regorafenib* Pomalidomide Ifosfamide Vindesine Paliperidone Codeine* Everolimus* Prasterone Temazepam Naltrexone*$ Gallium citrate Ga 67 Trihexyphenidyl Idarubicin Docetaxel* Paclitaxel* Gonadorelin Pravastatin* Methylscopolamine bromide	Modafinil* Mephentermine Amphetamine Imipramine* Tiagabine Naltrexone*$ Tolazoline Salbutamol Trihexyphenidyl Orciprenaline Drostanolone Citalopram* Citric* Acid Levallorphan Pseudoephedrine Ipratropium bromide Pinaverium* Morphine*$ Buprenorphine* Codeine*
Bacteremia	sexual dysfunction alexia disease chronic fatigue syndrome papilloma hyperglycemia	SLC6A20 SLC6A16 SLC6A7 SLC6A14 SLC6A5 SLC6A15 SLC6A9 SLC6A6 SLC6A13 SLC6A2 SLC6A3 SLC6A12 TMEM64 SLC6A4 SLC6A17 OR2A1 SLC6A1 HCAR2 GPR4 OR4A5	Amine ligand-binding receptors | Signal transduction Class A/1 (Rhodopsin-like receptors) | Signal transduction GPCR ligand binding | Signal transduction Signaling by GPCR | Signal transduction Peptide ligand-binding receptors | Signal transduction GPCR downstream signalling | Signal transduction Adrenoceptors | Signal transduction Na+/Cl- dependent neurotransmitter transporters | Transport of sm…	Tetrahydrofolic acid Cabazitaxel Regorafenib Pomalidomide Ifosfamide Vindesine Paliperidone Codeine Everolimus Prasterone Temazepam Naltrexone$ Gallium citrate Ga 67 Trihexyphenidyl Idarubicin Docetaxel Paclitaxel Gonadorelin Pravastatin Methylscopolamine bromide	Modafinil Mephentermine Amphetamine Imipramine Tiagabine Naltrexone$ Tolazoline Salbutamol Trihexyphenidyl Orciprenaline Drostanolone Citalopram Citric Acid Levallorphan Pseudoephedrine Ipratropium bromide Pinaverium Morphine$ Buprenorphine Codeine
Sepsis	bacterial sepsis fungal meningitis tinea unguium respiratory syncytial virus infectious disease	SLC6A16 SLC6A20 SLC6A7 SLC6A14 SLC6A5 SLC6A9 SLC6A15 SLC6A13 SLC6A6 TMEM64 SLC6A12 SLC6A2 SLC6A4 SLC6A3 SLC6A17 SLC6A1 YARS2 ASMTL SLC6A11 TUBE1	RAB geranylgeranylation | Metabolism of proteins	Vindesine Pomalidomide Ifosfamide Tetrahydrofolic acid Cabazitaxel Gonadorelin Lactulose* Epirubicin Azacitidine Prednisolone*$ Idarubicin Vidarabine Cyclophosphamide Vincristine Miconazole Valaciclovir Fludarabine Prasterone Clofarabine Vinorelbine	Modafinil Tiagabine Emtricitabine*$ Lamivudine* Mephentermine Vindesine Adefovir Dipivoxil Tenofovir*$ disoproxil Amphetamine Capecitabine Tetrahydrofolic acid Decitabine$ Cidofovir* Azacitidine Vidarabine Sofosbuvir$ Famciclovir Mipomersen Pentostatin Ticagrelor*$
Asthma exacerbation	allergic asthma intrinsic asthma asthma status asthmaticus	NR3C1 NR3C2 ANXA1 TSPAN13 GPR21 ADRB3 OR51B6 PRLR ITGB7 ITGB5 ITGB6 ARFGEF1 IL22RA2 OR5M11 ARFGEF2 OR5AK2 ADRB2 TMEM86B F2RL2 OR5M1	Olfactory Signaling Pathway | Signal transduction Class A/1 (Rhodopsin-like receptors) | Signal transduction Nuclear Receptor transcription pathway | Gene expression (Transcription) Amine ligand-binding receptors | Signal transduction ADORA2B mediated anti-inflammatory cytokines production | Disease Peptide ligand-binding receptors | Signal transduction GPCR ligand binding | Signal transduction G…	Prednisolone*$ Caffeine* Ipratropium* bromide Codeine Prasterone Temazepam Methylscopolamine bromide Fludrocortisone Pravastatin Prednisone*$ Epinephrine* Medrogestone Estriol Hydrocortisone*$ Orciprenaline Imipramine Mephentermine Flurazepam Isoprenaline Dopamine	Betamethasone* Deflazacort* Fluticasone* furoate Levonorgestrel Mometasone*$ Modafinil Salbutamol* Mephentermine Prednisolone*$ Triamcinolone* Fluorometholone Exemestane Norelgestromin Betaxolol Orciprenaline Epirubicin Imipramine Amphetamine Calcidiol Gestodene
Dermatologic complications/pressure ulcer	decubitus ulcer dermatographia hair disease	HOXA1 ADNP HMX3 NANOGNB ND1 SLC1A4 EVX1 SLC1A5 GPRC6A CEP57L1 ZHX1 NKX6-2 SLC25A2 S100A4 S100A5 OAZ3 LARS2 SIX4 MNX1 NAGS	tRNA Aminoacylation | Metabolism of proteins Urea cycle | Metabolism Transport of inorganic cations/anions and amino acids/oligopeptides | Transport of small molecules Mitochondrial tRNA aminoacylation | Metabolism of proteins Activation of anterior HOX genes in hindbrain development during early embryogenesis | Developmental biology Activation of HOX genes during differentiation | Developmental …	Gallium citrate Ga 67 Temazepam Lurasidone Codeine Methylscopolamine bromide Apraclonidine Orphenadrine Imipramine Caffeine Paliperidone Flurazepam Trifluoperazine Prasterone Mephentermine Magnesium carbonate Amphetamine Ipratropium bromide Prednisolone$ Naltrexone$ Morphine$	Drostanolone Citric Acid Glycine$ Vortioxetine Rimantadine Succinic acid Glecaprevir L-Lysine Sodium aurothiomalate Bisoxatin Fluciclovine Sonidegib Vigabatrin Fludeoxyglucose F-18 Methyl aminolevulinate Safinamide Mersalyl Olanzapine Ipratropium bromide Ethopropazine
COPD	Dressler's syndrome obstructive lung disease chronic obstructive pulmonary disease	NR4A3 KCNA10 SLC8A3 COX7A2 COX7A1 COX7A2L ELOVL7 ELOVL1 OSBPL8 ELOVL4 LXN RARRES1 OSBPL5 ITGB7 ITGB5 RARRES3 PLEKHG4 HRASLS5 NR3C2 PIGQ	Nuclear Receptor transcription pathway | Gene expression (Transcription) Olfactory Signaling Pathway | Signal transduction Sensory Perception | Sensory perception Noncanonical activation of NOTCH3 | Signal transduction PP2A-mediated dephosphorylation of key metabolic factors | Metabolism E2F mediated regulation of DNA replication | Cell cycle Acyl chain remodelling of PE | Metabolism	Prednisolone*$ Acarbose Caffeine* Codeine Ipratropium* bromide Kanamycin Prasterone Pravastatin Prednisone*$ Hydrocortisone$ Fludrocortisone Temazepam* Magnesium carbonate Methylscopolamine bromide Orciprenaline Medrogestone Mephentermine Estriol Barium sulfate Epinephrine*	Betamethasone Deflazacort Levonorgestrel Mometasone*$ Norelgestromin Prednisolone*$ Triamcinolone* Exemestane Fluticasone* furoate Fluorometholone Calcidiol Carboplatin Gestodene Gestrinone Medrogestone Dienogest Ergocalciferol Tixocortol Fludrocortisone Fluoxymesterone
Diabetic ketoacidosis/Hyperglycemia ketosis	type 2 diabetes mellitus diabetic retinopathy	NR4A3 NR3C2 NR3C1 ANXA1 OSBPL8 LXN RARRES1 IL22RA2 SLC8A3 ELOVL7 HRASLS5 PLEKHG4 KCNA10 PGR GPRC5A COX7A2 COX7A1 COX7A2L ELOVL1 PLA2G16	Nuclear Receptor transcription pathway | Gene expression (Transcription) SUMOylation of intracellular receptors | Metabolism of proteins Noncanonical activation of NOTCH3 | Signal transduction PP2A-mediated dephosphorylation of key metabolic factors | Metabolism	Prednisolone$ Prasterone Trandolapril Fludrocortisone Prednisone$ Pravastatin Hydrocortisone$ Ramipril$ Enalapril Codeine Betaxolol Ifosfamide Everolimus Olmesartan Estriol Reserpine Pindolol Methyclothiazide Metoprolol Nimodipine	Betamethasone Deflazacort Fluticasone furoate Mometasone$ Triamcinolone Prednisolone$ Fluorometholone Levonorgestrel Norelgestromin Exemestane Gestodene Carboplatin Gestrinone Spironolactone$ Fludrocortisone Dienogest Beclomethasone dipropionate Norgestimate Fluoxymesterone Idebenone
CHF	congestive heart failure systolic heart failure	OSBPL8 OSBPL5 SHBG LXN RARRES1 VDR CHDC2 OSBPL9 KALRN PLEKHG4 HRASLS2 HRASLS5 COX7A2 COX7A2L COX7A1 CELA2B NR3C2 PLA2G16 FAM84A SLC8A1	Nuclear Receptor transcription pathway | Gene expression (Transcription) Assembly of the pre-replicative complex | DNA replication CDT1 association with the CDC6:ORC:origin complex | DNA replication Regulation of activated PAK-2p34 by proteasome mediated degradation | Programmed cell death Regulation of ornithine decarboxylase (ODC) | Metabolism Vpu mediated degradation of CD4 | Disease Cross-pre…	Prasterone Trandolapril Enalapril* Ramipril*$ Codeine Nimodipine Betaxolol Olmesartan Pravastatin Reserpine Pindolol Acarbose Spirapril Prednisolone$ Metoprolol* Estriol Lovastatin Methyclothiazide Pyrazinamide Isoprenaline	Betamethasone Levonorgestrel Deflazacort Norelgestromin Mometasone$ Prednisolone$ Gestodene Fluticasone furoate Exemestane Fluorometholone Triamcinolone Gestrinone Carboplatin Fluoxymesterone Tixocortol Dienogest Nimodipine Fludrocortisone Prednisone$ Dutasteride$
Respiratory failure	respiratory failure	CDIPT SESTD1 RPRD2 TREML2 YOD1 ZNF829 PDP1 SHPK IKBKAP ZNF790 ZNF44 DTX2 PELI2 RMDN2 ZNF419 ZNF485 ZNF331 UBXN4 ZWINT TTC22		Gallium citrate Ga 67 Kanamycin Prasterone Codeine Prednisolone*$ Dicloxacillin Piperacillin*$ Naltrexone$ Magnesium carbonate Amoxicillin$ Pefloxacin Dinoprostone Trandolapril Clarithromycin$ Caffeine* Prednisone*$ Lomefloxacin Cefpodoxime Ursodeoxycholic acid Glycerin	Citric Acid Succinic acid Digoxin Betamethasone Levonorgestrel Drostanolone Prednisolone*$ Norelgestromin Calcidiol Mometasone*$ Carboplatin Exemestane Gestodene Deflazacort Alprostadil Carboprost Tromethamine Gestrinone Lactic Acid Triamcinolone* Ergocalciferol
Pulmonary embolism	pulmonary embolism and infarction	C5orf52 L3HYPDH DNPEP ACYP1 FBXO31 ACYP2 PARS2 LANCL3 TXNDC12 CCL8 ATXN3 GSTT2 GGT6 GSTT1 MBLAC1 PLGLB2 GLRX2 DCAF6 C5orf63 WDR47	Glutathione conjugation | Metabolism G beta:gamma signalling through BTK | Signal transduction G beta:gamma signalling through CDC42 | Signal transduction G beta:gamma signalling through PLC beta | Signal transduction Prostacyclin signalling through prostacyclin receptor | Hemostasis Presynaptic function of Kainate receptors | Neuronal system ADP signalling through P2Y purinoceptor 12 | Hemostasi…		Gadobutrol Amphetamine Nateglinide Felbamate Ipratropium bromide Phenindione Hexylresorcinol Seratrodast Mephentermine Gadoteridol Fluvoxamine$ Pantethine Piracetam Levomethadyl Acetate Digoxin Trihexyphenidyl Cilastatin Nabilone Peramivir Ethinyl* Estradiol
ARDS	adult respiratory distress syndrome	RETSAT KCNA10 SLC8A3 RDH14 RDH12 RARRES1 OSBPL8 NR4A3 DHRS7 OSBPL5 HRASLS5 ELOVL7 LXN ELOVL1 COX7A2L COX7A1 COX7A2 RDH8 ASMTL ELOVL4	RAB geranylgeranylation | Metabolism of proteins Nuclear Receptor transcription pathway | Gene expression (Transcription)	Tetrahydrofolic acid Vindesine Ifosfamide Cabazitaxel Pomalidomide Prednisolone*$ Regorafenib Idarubicin Codeine Cyclophosphamide Paclitaxel Everolimus Gonadorelin Lactulose Prasterone Epirubicin Vincristine Pravastatin Pyrazinamide Prednisone$	Betamethasone* Levonorgestrel Prednisolone*$ Norelgestromin Mometasone$ Deflazacort Exemestane Triamcinolone Calcidiol Gestodene Fluorometholone Gestrinone Carboplatin Fluticasone furoate Emtricitabine$ Dienogest Tixocortol Ergocalciferol Medrogestone Fluoxymesterone

## Sheet: Table-S3
Uncharacterized manifestations	Comorbidities	Comorbidity enriched MOA proteins	Pathways | Top pathways
Neoplasms	germinoma acinar cell carcinoma skin cancer skin benign neoplasm salivary gland adenoid cystic carcinoma malignant peripheral nerve sheath tumor peripheral nerve sheath neoplasm fibrosarcoma myxoid leiomyosarcoma epithelioid leiomyosarcoma leiomyosarcoma lung oat cell carcinoma tongue squamous cell carcinoma protoplasmic astrocytoma childhood cerebral astrocytoma gemistocytic astrocytoma juvenile…	TUBE1 TUBAL3 ASMTL SEPT11 TUBA4A SEPT10 OR4S1 DGUOK TK2 TUBD1 NDUFA10 TUBB1 TAF6 ERI3 TREX2 ERI1 OR2T33 DCK OAS2 TUT1	RAB geranylgeranylation | Metabolism of proteins
Congenital malformations, deformations and chromosomal abnormalities	tuberous sclerosis osteopetrosis Down syndrome Cowden syndrome Crouzon syndrome patent foramen ovale Klippel-Trenaunay syndrome pachyonychia congenita Peutz-Jeghers syndrome fragile X syndrome neurofibromatosis placental insufficiency pulmonary valve stenosis velocardiofacial syndrome Ehlers-Danlos syndrome aortic valve stenosis tethered spinal cord syndrome McCune Albright syndrome osteogenesis …	GMPR AMPD3 HENMT1 TRMT1 SETD8 METTL11B PRMT7 NDUFAF5 FAM86B1 PRMT5 NSUN5 SETDB1 SETMAR WHSC1L1 PRDM5 KIAA1456 METTL21C COQ5 SETD9 NSUN3	RAB geranylgeranylation | Metabolism of proteins Folding of actin by CCT/TriC | Metabolism of proteins Kinesins | Hemostasis
Diseases of the digestive system	inflammatory bowel disease stomatitis oral hairy leukoplakia intestinal disease ulcerative colitis periodontitis epulis gingival disease gastroenteritis eosinophilic esophagitis periodontal disease esophagitis	RARRES3 HRASLS5 PLEKHG4 PLA2G16 RDH8 FAM84A HRASLS2 LRAT TMEM217 FAM84B ZDHHC16 BCMO1 RPE65 SLC50A1 KCNA10 EBPL ELOVL5 OSTM1 ORAI3 OSBPL5	Nuclear Receptor transcription pathway | Gene expression (Transcription) The canonical retinoid cycle in rods (twilight vision) | Signal transduction Acyl chain remodelling of PE | Metabolism Diseases of the neuronal system | Disease Diseases associated with visual transduction | Disease Retinoid cycle disease events | Disease Acyl chain remodelling of PS | Metabolism Retinoid metabolism disease …

## Sheet: Table-S4
Uncharacterized manifestations	Comorbidities	Comorbidity enriched MOA proteins	Pathways | Top pathways
Mental and behavioural disorders	panic disorder depersonalization disorder agoraphobia morphine dependence substance dependence substance abuse anorexia nervosa borderline personality disorder subacute delirium pyromania dysthymic disorder anxiety disorder dyslexia obsessive-compulsive disorder hypochondriasis cognitive disorder mood disorder heroin dependence dementia Rett syndrome obsessive-compulsive personality disorder cycl…	SLC6A20 SLC6A7 SLC6A16 SLC6A14 SLC6A15 SLC6A2 SLC6A3 SLC6A5 ND1 SLC6A17 SLC6A4 TMEM64 SLC6A9 HRH4 SLC6A6 SLC6A13 TAAR2 FSHR GPR39 DRD3	Amine ligand-binding receptors | Signal transduction Olfactory Signaling Pathway | Signal transduction Class A/1 (Rhodopsin-like receptors) | Signal transduction GPCR ligand binding | Signal transduction Signaling by GPCR | Signal transduction GPCR downstream signalling | Signal transduction Sensory Perception | Sensory perception Serotonin receptors | Signal transduction ADORA2B mediated anti-in…
Diseases of the digestive system	suppurative periapical periodontitis ileus esophageal disease burning mouth syndrome pulpitis root caries dentin sensitivity intestinal obstruction intestinal volvulus tooth disease lymphocytic colitis collagenous colitis microscopic colitis functional colonic disease dentin caries parotitis tooth agenesis amelogenesis imperfecta type 1G amelogenesis imperfecta type 1F amelogenesis imperfecta typ…	CX3CR1 OR51V1 CHRM3 CMKLR1 CCR2 CHRM5 CCR5 CHRM1 GPR132 OR10G7 OR5C1 OR2J2 GPR32 HRH1 OR4K5 OR4N2 OR2T27 CCR1 OR6C65 CCRL2	Translocation of ZAP-70 to Immunological synapse | Immune system Olfactory Signaling Pathway | Signal transduction Phosphorylation of CD3 and TCR zeta chains | Immune system PD-1 signaling | Immune system MHC class II antigen presentation | Immune system Costimulation by the CD28 family | Immune system Generation of second messenger molecules | Immune system Truncations of AMER1 destabilize the d…
Neoplasms	subependymal glioma myofibroma leiomyoma skin hemangioma endometrial adenocarcinoma histiocytoid hemangioma intramuscular hemangioma chorioangioma diabetic autonomic neuropathy pleomorphic lipoma pituitary carcinoma pituitary adenoma lipoma squamous cell papilloma prolactinoma head and neck cancer in situ carcinoma hemangioma duodenal benign neoplasm angiosarcoma myelodysplastic syndrome bone mar…	COX7A2L COX7A1 COX7A2 NR4A3 SLC8A3 ELOVL7 ELOVL1 SLC8A1 ELOVL4 APH1A APH1B KCNA10 GRP NR3C2 TSPAN13 NR3C1 OSBPL5 ANXA1 OSBPL8 RARRES1	Nuclear Receptor transcription pathway | Gene expression (Transcription) Signaling by FGFR2 IIIa TM | Disease Signaling by FGFR in disease | Disease Peptide ligand-binding receptors | Signal transduction FGFR2 mutant receptor activation | Disease Phospholipase C-mediated cascade; FGFR2 | Signal transduction SUMOylation of intracellular receptors | Metabolism of proteins FGFR2 ligand binding and a…

## Sheet: Table-S6
Gene Symbol	Name	Combined score
EGFR	epidermal growth factor receptor (erythroblastic leukemia viral (v-erb-b) oncogene homolog, avian)	0.202217
ERBB2	v-erb-b2 erythroblastic leukemia viral oncogene homolog 2, neuro/glioblastoma derived oncogene homolog (avian)	0.198638
ERBB3	erb-b2 receptor tyrosine kinase 3	0.198638
FHIT	fragile histidine triad gene	0.196101
ERBB4	erb-b2 receptor tyrosine kinase 4	0.193854
MET	met proto-oncogene (hepatocyte growth factor receptor)	0.18915
NTRK3	neurotrophic tyrosine kinase, receptor, type 3	0.188881
FES	FES proto-oncogene, tyrosine kinase	0.18887
RET	ret proto-oncogene	0.18887
NTRK1	neurotrophic tyrosine kinase, receptor, type 1	0.187993
FLT3	fms-related tyrosine kinase 3	0.187687
KIT	v-kit Hardy-Zuckerman 4 feline sarcoma viral oncogene homolog	0.186579
KDR	vascular endothelial growth factor receptor 2	0.18595
FGFR1	fibroblast growth factor receptor 1	0.185939
FGFR3	fibroblast growth factor receptor 3	0.18441
ALK	anaplastic lymphoma kinase (Ki-1)	0.184371
FLT4	fms-related tyrosine kinase 4	0.183518
RHOH	ras homolog family member H	0.182346
JAK3	Janus kinase 3	0.178189
FGFR2	fibroblast growth factor receptor 2	0.177557
DDR2	discoidin domain receptor 2	0.174874
BTK	Bruton agammaglobulinemia tyrosine kinase	0.174477
MAP3K13	mitogen-activated protein kinase kinase kinase 13	0.174186
EPHA7	EPH receptor A7	0.174142
CDK4	cyclin-dependent kinase 4	0.173939
JAK1	Janus kinase 1	0.173473
JAK2	Janus kinase 2	0.173473
PRKAR1A	protein kinase, cAMP-dependent, regulatory, type I, alpha (tissue specific extinguisher 1)	0.171648
RHOA	ras homolog family member A	0.171189
RAC1	ras-related C3 botulinum toxin substrate 1 (rho family, small GTP binding protein Rac1)	0.171189
BRAF	v-raf murine sarcoma viral oncogene homolog B1	0.170885
SETDB1	SET domain bifurcated 1	0.169931
TGFBR2	transforming growth factor beta receptor II	0.169504
ACVR2A	activin A receptor type 2A	0.167149
EPHA3	EPH receptor A3	0.165046
POLD1	DNA polymerase delta 1, catalytic subunit	0.162719
ERG	v-ets erythroblastosis virus E26 oncogene like (avian)	0.16181
SEPT6	septin 6	0.160234
GNAS	guanine nucleotide binding protein (G protein), alpha stimulating activity polypeptide 1	0.160228
NRAS	neuroblastoma RAS viral (v-ras) oncogene homolog	0.159055
SYK	spleen tyrosine kinase	0.158668
SEPT9	septin 9	0.158596
KRAS	v-Ki-ras2 Kirsten rat sarcoma 2 viral oncogene homolog	0.158596
HRAS	v-Ha-ras Harvey rat sarcoma viral oncogene homolog	0.158596
PDGFRA	platelet-derived growth factor, alpha-receptor	0.156898
FGFR4	fibroblast growth factor receptor 4	0.156542
ARHGAP5	Rho GTPase activating protein 5	0.15641
PDGFRB	platelet-derived growth factor receptor, beta polypeptide	0.155883
STK11	serine/threonine kinase 11 gene (LKB1)	0.153622
TEC	tec protein tyrosine kinase	0.153477
CSF1R	colony stimulating factor 1 receptor	0.152413
CDK12	cyclin-dependent kinase 12	0.152268
CHEK2	CHK2 checkpoint homolog (S. pombe)	0.152032
BMPR1A	bone morphogenetic protein receptor, type IA	0.151909
ACSL6	acyl-CoA synthetase long-chain family member 6	0.150816
MAP3K1	mitogen-activated protein kinase kinase kinase 1, E3 ubiquitin protein ligase	0.150233
ACVR1	activin A receptor, type I	0.149826
PIM1	pim-1 oncogene	0.146946
MAP2K4	mitogen-activated protein kinase kinase 4	0.146581
AR	Androgen Receptor	0.146386
CDK6	cyclin-dependent kinase 6	0.142041
CHD2	chromodomain helicase DNA binding protein 2	0.13788
WRN	Werner syndrome (RECQL2)	0.134947
MAP2K1	mitogen-activated protein kinase kinase 1	0.131532
MAP2K2	mitogen-activated protein kinase kinase 2	0.131532
GNAQ	guanine nucleotide binding protein (G protein), q polypeptide	0.130075
ARAF	A-Raf proto-oncogene, serine/threonine kinase	0.129512
GNA11	guanine nucleotide binding protein (G protein), alpha 11 (Gq class)	0.129172
ABL1	v-abl Abelson murine leukemia viral oncogene homolog 1	0.127263
ABL2	c-abl oncogene 2, non-receptor tyrosine kinase	0.1266
PTK6	protein tyrosine kinase 6	0.1266
POT1	protection of telomeres 1	0.122929
RAD17	RAD17 checkpoint clamp loader component	0.122076
BCL10	B-cell CLL/lymphoma 10	0.122
SEPT5	septin 5	0.121577
ITK	IL2-inducible T-cell kinase	0.121067
PMS2	PMS2 postmeiotic segregation increased 2 (S. cerevisiae)	0.119008
EZH2	enhancer of zeste homolog 2	0.118833
DICER1	dicer 1, ribonuclease type III	0.116122
MLLT11	myeloid/lymphoid or mixed-lineage leukemia (trithorax homolog, Drosophila); translocated to, 11	0.11592
ERCC3	excision repair cross-complementing rodent repair deficiency, complementation group 3 (xeroderma pigmentosum group B complementing)	0.115305
KIF5B	kinesin family member 5B	0.111713
RAD51B	RAD51 paralog B	0.109276
BUB1B	BUB1 budding uninhibited by benzimidazoles 1 homolog beta (yeast)	0.106777
CIITA	class II, major histocompatibility complex, transactivator	0.104247
MSH6	mutS homolog 6 (E. coli)	0.103339
DDX10	DEAD (Asp-Glu-Ala-Asp) box polypeptide 10	0.102283
DDX5	DEAD (Asp-Glu-Ala-Asp) box polypeptide 5	0.102283
ATIC	5-aminoimidazole-4-carboxamide ribonucleotide formyltransferase/IMP cyclohydrolase	0.101647

## Sheet: Table-S7
Gene Symbol	Name	Combined score
NR4A3	nuclear receptor subfamily 4, group A, member 3 (NOR1)	0.21384
AR	Androgen Receptor	0.142089
SF3B1	splicing factor 3b, subunit 1, 155kDa	0.134384
PPP6C	protein phosphatase 6, catalytic subunit	0.122021
PPP2R1A	protein phosphatase 2, regulatory subunit A, alpha	0.107809
FGFR1	fibroblast growth factor receptor 1	0.107184
FGFR2	fibroblast growth factor receptor 2	0.107184

## Sheet: Table-S8
Gene Name	Gene Description	padj	log2FoldChange	Up/down-regulated
NBN	nibrin	2e-09	4.26	Up-regulated
LCP1	lymphocyte cytosolic protein 1 (L-plastin)	2e-09	3.72	Up-regulated
WAS	Wiskott-Aldrich syndrome	1e-08	4.63	Up-regulated
RHOH	ras homolog family member H	4e-07	4.72	Up-regulated
CSF3R	colony stimulating factor 3 receptor (granulocyte)	4e-06	4.01	Up-regulated
JUN	jun oncogene	2e-05	-3.57	Down-regulated
BCL3	B-cell CLL/lymphoma 3	6e-05	2.85	Up-regulated
BAP1	BRCA1 associated protein-1 (ubiquitin carboxy-terminal hydrolase)	0.0002	-4.36	Down-regulated
PER1	period homolog 1 (Drosophila)	0.0004	-4.34	Down-regulated
RALGDS	ral guanine nucleotide dissociation stimulator	0.0007	-3.8	Down-regulated
XPC	xeroderma pigmentosum, complementation group C	0.001	-3.98	Down-regulated
GATA2	GATA binding protein 2	0.002	-3.95	Down-regulated
NDRG1	N-myc downstream regulated 1	0.002	-2.72	Down-regulated
ATRX	alpha thalassemia/mental retardation syndrome X-linked	0.002	-3.83	Down-regulated
CTCF	CCCTC-binding factor	0.003	-3.8	Down-regulated
BCOR	BCL6 corepressor	0.003	-3.82	Down-regulated
TET2	tet oncogene family member 2	0.003	2.27	Up-regulated
CD74	CD74 molecule, major histocompatibility complex, class II invariant chain	0.003	2.34	Up-regulated
DDX5	DEAD (Asp-Glu-Ala-Asp) box polypeptide 5	0.003	-2	Down-regulated
BCR	breakpoint cluster region	0.004	-3.66	Down-regulated
TGFBR2	transforming growth factor beta receptor II	0.004	-2.52	Down-regulated
LZTR1	leucine-zipper-like transcription regulator 1	0.005	-3.66	Down-regulated
JAK3	Janus kinase 3	0.005	2.41	Up-regulated
NFATC2	nuclear factor of activated T-cells, cytoplasmic, calcineurin-dependent 2	0.005	-3.6	Down-regulated
MLH1	E.coli MutL homolog gene	0.006	-3.56	Down-regulated
ZMYM2	zinc finger protein 198	0.006	-3.21	Down-regulated
NAB2	NGFI-A binding protein 2	0.006	-3.55	Down-regulated
CANT1	calcium activated nucleotidase 1	0.008	-3.14	Down-regulated
TSC1	tuberous sclerosis 1 gene	0.008	-3.21	Down-regulated
NF2	neurofibromatosis type 2 gene	0.009	-3.16	Down-regulated
PML	promyelocytic leukemia	0.01	1.86	Up-regulated
ACVR1	activin A receptor, type I	0.02	-3.18	Down-regulated
VHL	von Hippel-Lindau syndrome gene	0.02	2.11	Up-regulated
LMNA	lamin A/C	0.02	-2.48	Down-regulated
POU2AF1	POU domain, class 2, associating factor 1 (OBF1)	0.02	2.75	Up-regulated
DDB2	damage-specific DNA binding protein 2	0.02	-3.16	Down-regulated
RBM10	RNA binding motif protein 10	0.02	-2.34	Down-regulated
ATP1A1	ATPase, Na+/K+ transporting, alpha 1 polypeptide	0.02	-2.04	Down-regulated
TMPRSS2	transmembrane protease, serine 2	0.02	-2.89	Down-regulated
HLA-A	major histocompatibility complex, class I, A	0.02	2	Up-regulated
TNFRSF14	tumor necrosis factor receptor superfamily, member 14 (herpesvirus entry mediator)	0.02	-2.22	Down-regulated
YWHAE	tyrosine 3-monooxygenase/tryptophan 5-monooxygenase activation protein, epsilon polypeptide (14-3-3 epsilon)	0.02	1.66	Up-regulated
ARHGEF10L	Rho guanine nucleotide exchange factor 10 like	0.02	-3.05	Down-regulated
PWWP2A	PWWP domain containing 2A	0.02	-3.05	Down-regulated
NUMA1	nuclear mitotic apparatus protein 1	0.02	-2.21	Up-regulated
EZR	ezrin	0.02	-1.95	Down-regulated
APC	adenomatous polyposis of the colon gene	0.03	-3.01	Down-regulated
EED	embryonic ectoderm development	0.03	-3.01	Down-regulated
PLCG1	phospholipase C, gamma 1	0.03	-2.6	Down-regulated
IDH2	isocitrate dehydrogenase 2 (NADP+), mitochondrial	0.03	-2.4	Down-regulated
SFRP4	secreted frizzled related protein 4	0.03	-2.93	Down-regulated
MAP3K13	mitogen-activated protein kinase kinase kinase 13	0.03	1.96	Up-regulated
FES	FES proto-oncogene, tyrosine kinase	0.03	-2.9	Down-regulated
SGK1	serum/glucocorticoid regulated kinase 1	0.03	-2.35	Down-regulated
ID3	inhibitor of DNA binding 3, HLH protein	0.03	-2.34	Down-regulated
NCKIPSD	NCK interacting protein with SH3 domain	0.03	-2.78	Down-regulated
CDK4	cyclin-dependent kinase 4	0.03	1.67	Up-regulated
CALR	calreticulin	0.04	1.54	Up-regulated
ZRSR2	zinc finger (CCCH type), RNA-binding motif and serine/arginine rich 2	0.04	-2.86	Down-regulated
TRRAP	transformation/transcription domain-associated protein	0.04	-2.39	Down-regulated
POLE	polymerase (DNA directed), epsilon, catalytic subunit	0.04	-2.84	Down-regulated
LMO2	LIM domain only 2 (rhombotin-like 1) (RBTN2)	0.04	2.14	Up-regulated
EPAS1	endothelial PAS domain protein 1	0.04	-2.24	Down-regulated
AXIN2	axin 2	0.04	-2.82	Down-regulated
AFF4	AF4/FMR2 family, member 4	0.04	-2.06	Down-regulated
PTPN13	protein tyrosine phosphatase, non-receptor type 13	0.04	-2.8	Down-regulated
ASXL1	additional sex combs like 1	0.04	-2.08	Down-regulated
CREB3L2	cAMP responsive element binding protein 3-like 2	0.04	-2.33	Down-regulated
SEPT9	septin 9	0.04	-2.21	Down-regulated
PDE4DIP	phosphodiesterase 4D interacting protein (myomegalin)	0.04	-2.5	Down-regulated
TRIP11	thyroid hormone receptor interactor 11	0.04	-2.61	Down-regulated
SMARCB1	SWI/SNF related, matrix associated, actin dependent regulator of chromatin, subfamily b, member 1	0.04	-2.44	Down-regulated
TPM4	tropomyosin 4	0.05	1.6	Up-regulated
BRD3	bromodomain containing 3	0.05	-2.74	Down-regulated
SEPT6	septin 6	0.05	1.62	Up-regulated
SPECC1	sperm antigen with calponin homology and coiled-coil domains 1	0.05	-2.55	Down-regulated
MLLT10	myeloid/lymphoid or mixed-lineage leukemia (trithorax homolog, Drosophila); translocated to, 10 (AF10)	0.05	-2.41	Down-regulated
RPL10	ribosomal protein L10	0.05	-1.56	Down-regulated
FGFR1	fibroblast growth factor receptor 1	0.05	-2.36	Down-regulated
NOTCH2	Notch homolog 2	0.05	-2.49	Down-regulated
MYC	v-myc myelocytomatosis viral oncogene homolog (avian)	0.05	-2.33	Down-regulated
CHD4	chromodomain helicase DNA binding protein 4	0.05	-1.75	Down-regulated
